# Supplementary material for: Interleukin-18 as a Potential Biomarker for Radiotherapy-Related Pain in Breast Cancer: Implications for Personalized Pain Management
Source: Cancers (Basel). 2026 Mar 28;18(7):1100. doi: 10.3390/cancers18071100 (PMC13072096; doi:10.3390/cancers18071100)
Supplement: Supplementary file 1 [file cancers-18-01100-s001.zip]

Archive with 1 entries (1 files):
- cancers-4176162-supplementary.pdf
